# Supplementary material for: Robust coffee plant disease classification using deep learning and advanced feature engineering techniques
Source: PeerJ Comput Sci. 2025 Dec 9;11:e3386. doi: 10.7717/peerj-cs.3386 (PMC12695173; doi:10.7717/peerj-cs.3386)
Supplement: Supplemental Information 1 [file peerj-cs-11-3386-s001.m]

function Iout = preprocess_D(filename)

I = imread(filename);
if size(I,3)==1
    I_3D = cat(2,I,I);
else
    I_3D=I;
end
Iout=imresize(I_3D,[22,22]);
