# Supplementary material for: Robust coffee plant disease classification using deep learning and advanced feature engineering techniques
Source: PeerJ Comput Sci. 2025 Dec 9;11:e3386. doi: 10.7717/peerj-cs.3386 (PMC12695173; doi:10.7717/peerj-cs.3386)
Supplement: Supplemental Information 4 [file peerj-cs-11-3386-s004.txt]

1.	Title
Coffee Plant   

2.	Description 
Dataset and Availability
We utilized the BRACOL dataset, a publicly available dataset of coffee leaf images. The dataset can be accessed at the following DOI: [https://data.mendeley.com/datasets/c5yvn32dzg/2].

3.	Dataset Information.
We utilized the BRACOL dataset, a publicly available dataset of coffee leaf images. The dataset can be accessed at the following DOI: [https://data.mendeley.com/datasets/c5yvn32dzg/2].

4.	Code Information
Programming Language: Matlab 2023b

5.	Usage Instructions
In Matlab   open file  and execute 

6.	Requirements
Requirements – need install machine learning library from the internet (from MathWorks site)


7.	Methodology
Return to the paper

8.	Code
Main_m
This MATLAB code implements a transfer learning pipeline using AlexNet for image classification. It reads a dataset, modifies the pre-trained AlexNet to suit a new classification task, trains the model, evaluates its performance, and plots results like ROC and confusion matrix. For another models just change the AlexNet  model with others and add suitable parameters.
________________________________________
1. Initialization
clc
clear
close all
•	Clears the command window, workspace, and closes all figures.
________________________________________
2. Load Dataset
imds = imageDatastore('C:\...\CoffeeClass', 'IncludeSubfolders', true,'LabelSource', 'foldernames');
•	Loads the image dataset from the specified folder.
•	Images are automatically labeled based on their subfolder names.
________________________________________
3. Preprocessing Function
imds.ReadFcn = @(filename)preprocess_DB(filename);
•	Sets a custom preprocessing function (preprocess_DB) for all images.
________________________________________
4. Split Dataset
[trainingImages, testImages] = splitEachLabel(imds, 0.7, 'randomize');
•	Splits the dataset into 70% training and 30% testing sets.
________________________________________
5. Load Pre-trained AlexNet
net = alexnet;
inputSize = net.Layers(1).InputSize
layers = net.Layers 
•	Loads the AlexNet model.
•	Gets input size and layers for reference.
________________________________________
6. Convert to Layer Graph & Modify
if isa(net,'SeriesNetwork')
  lgraph = layerGraph(net.Layers);
else
  lgraph = layerGraph(net);
end
•	Converts the network to a layerGraph (required for layer editing).
________________________________________
7. Remove Final Layers
lgraph = removeLayers(lgraph, {'fc8','prob','output'});
•	Removes AlexNet's original classification layers (designed for 1000 classes).
________________________________________
8. Add New Layers
newLayers = [
    fullyConnectedLayer(6,'Name','fc','WeightLearnRateFactor',10,'BiasLearnRateFactor', 10)
    softmaxLayer('Name','softmax')
    classificationLayer('Name','classoutput')];
•	Adds a new fully connected layer with 6 output classes, followed by softmax and classification layers.
________________________________________
 9. Connect Layers
lgraph = addLayers(lgraph,newLayers);
lgraph = connectLayers(lgraph,'drop7','fc');
•	Adds the new layers to the graph and connects them to the previous layer (drop7).
________________________________________10. Train the Network
Coeffe_alexnet = trainNetworks(trainingImages,lgraph, opts);
•	Trains the modified AlexNet on the training dataset using specified training options (opts, not shown but assumed defined earlier).
________________________________________
11. Evaluate Accuracy
predictedLabels = classify(Coeffe_alexnet, testImage); 
accuracy_alexnet = mean(predictedLabels == testImages.Labels)*100
________________________________________
12. ROC Curve and AUC
x = double(testImages.Labels);
y = double(predictedLabels);
[FP_rate, TP_rate, ~, AUC] = perfcurve(x, y, 6);
plot(FP_rate, TP_rate, 'b-');
________________________________________
13. Confusion Matrix
cm_LSTM = confusionchart(testImages.Labels, predictedLabels);
cm_LSTM.Title = 'Confusion Matrix of Renet18 Network';


main2
load lab
•	Loads a file named lab.mat that likely contains the class labels for the data.
•	These labels are typically used for training or evaluating classifiers.
________________________________________
 load features_all_efficientnetb0
•	Loads a .mat file containing feature vectors extracted using the EfficientNetB0 model.
•	This data is stored in a variable named features_all_efficientnetb0.
________________________________________
 load features_all_googlenet
•	Loads a .mat file containing feature vectors extracted using GoogLeNet.
•	The variable features_all_googlenet holds this data.
________________________________________
all_features=[features_all_efficientnetb0 features_all_googlenet];
•	Concatenates the two sets of features horizontally (i.e., column-wise).
•	The result is a combined feature vector for each sample, merging the information learned by both models.
________________________________________
save('all_features.mat','all_features','-v7.3')
•	Saves the combined feature matrix to a file called all_features.mat.
•	The -v7.3 flag ensures compatibility for large variables (>2GB), enabling storage of big datasets.


Main1
Like main_m   but different model

Main1_g 
This MATLAB script performs binary image classification using transfer learning with EfficientNetB0 on a coffee dataset. It includes steps to load the dataset, modify the network architecture, train it, evaluate it, and visualize results. Here's a complete breakdown:
________________________________________
1. Initialization
clc
clear
close all
•	Clears the command window, variables, and closes all figures to reset the environment.
________________________________________
 2. Load Image Dataset
imds = imageDatastore('C:\...\Coffee DB Binary', 'IncludeSubfolders', true,'LabelSource', 'foldernames');
•	Loads images from the specified directory.
•	Automatically assigns labels based on folder names.
•	Suitable for binary classification since folders contain two classes.
________________________________________
 3. Preprocessing Function
imds.ReadFcn = @(filename)preprocess_DB(filename);
•	Applies a custom preprocessing function preprocess_DB, likely used for:
o	Resizing to match input size.
o	Normalization or data augmentation.
________________________________________
4. Split the Dataset
 [trainingImages, testImages] = splitEachLabel(imds, 0.7, 'randomize');
•	70% of data used for training, 30% for testing.
•	Split is randomized to ensure balanced class distribution.
________________________________________
5. Load Pretrained EfficientNetB0
net = efficientnetb0;
inputSize = net.Layers(1).InputSize
layers = net.Layers
•	Loads the EfficientNetB0 network pretrained on ImageNet.
•	Displays input image size and layers.
________________________________________
6. Convert to Layer Graph
if isa(net,'SeriesNetwork') 
  lgraph = layerGraph(net.Layers); 
else
  lgraph = layerGraph(net);
end 
•	Converts the pretrained network to a layer graph for editing.
•	This is necessary to modify or replace certain layers.
________________________________________
7. Modify the Network
lgraph = removeLayers(lgraph, {'efficientnet-b0|model|head|dense|MatMul','Softmax','classification'});
•	Removes the final classification layers meant for ImageNet’s 1000 classes:
o	The dense (fully connected) layer
o	Softmax
o	Classification layer
________________________________________
8. Add New Layers for Binary Classification
newLayers = [
    fullyConnectedLayer(2,'Name','fc','WeightLearnRateFactor',10,'BiasLearnRateFactor', 10)
    softmaxLayer('Name','softmax')
    classificationLayer('Name','classoutput')];
•	Adds a new fully connected layer with 2 outputs for binary classification.
•	Includes softmax and a classification layer.
•	Learning rates for weights and biases are increased to encourage faster adaptation of new layers.
________________________________________
9. Connect New Layers
lgraph = addLayers(lgraph,newLayers);
lgraph = connectLayers(lgraph,'efficientnet-b0|model|head|global_average_pooling2d|GlobAvgPool','fc');
•	Adds new layers to the graph.
•	Connects them after the global average pooling layer of EfficientNetB0.
________________________________________
10. Set Training Options
opts = trainingOptions('sgdm', ...
    'ExecutionEnvironment','gpu', ...
    'InitialLearnRate', 0.001,'MiniBatchSize',20,'MaxEpochs',10,'Plots','training-progress');
•	Sets training using Stochastic Gradient Descent with Momentum (SGDM).
•	Runs on GPU, with:
o	Learning rate: 0.001
o	Batch size: 20
________________________________________
11. Train the Network
Coeffe_efficientnetb0 = trainNetwork(trainingImages,lgraph, opts);
save('Coeffe_efficientnetb0.mat','Coeffe_efficientnetb0','-v7.3');
•	Trains the modified EfficientNetB0 on the training data.
•	Saves the trained model to a .mat file.
________________________________________ 12. Evaluate Model Accuracy
predictedLabels = classify(Coeffe_efficientnetb0, testImages); 
accuracy_efficientnetb0 = mean(predictedLabels == testImages.Labels)*100
save('accuracy_efficientnetb0.mat','accuracy_efficientnetb0','-v7.3')
•	Predicts the class of the test images.
•	Calculates the classification accuracy.
•	Saves the result.
________________________________________
13. ROC Curve & AUC
x = double(testImages.Labels);
y = double(predictedLabels);
[FP_rate, TP_rate, ~, AUC] = perfcurve(x, y, 2);
plot(FP_rate, TP_rate);
title("ROC of efficientnetb0")
•	Converts labels to numeric.
•	Calculates ROC curve and AUC for class 2.
•	Plots ROC and saves AUC.
save('AUC.mot','AUC','-v7.3')
________________________________________
14. Confusion Matrix
cm_LSTM = confusionchart(testImages.Labels,predictedLabels);
cm_LSTM.Title = 'Confusion Matrix of efficientnetb0 Network';
•	Shows a confusion matrix to visualize classification performance.
•	The title is correctly labeled for EfficientNetB0 this time (unlike the previous version with AlexNet).
