# Supplementary material for: Robust coffee plant disease classification using deep learning and advanced feature engineering techniques
Source: PeerJ Comput Sci. 2025 Dec 9;11:e3386. doi: 10.7717/peerj-cs.3386 (PMC12695173; doi:10.7717/peerj-cs.3386)
Supplement: Supplemental Information 6 [file peerj-cs-11-3386-s006.m]

clc
clear
close all
%%
load lab
load features_all_efficientnetb0
load features_all_googlenet

all_features=[features_all_efficientnetb0 features_all_googlenet];
save('all_features.mat','all_features','-v7.3')
